# Supplementary material for: Dihexyl (2-(Hydroxyamino)-2-Oxoethyl) Phosphonate as a Novel Collector for Flotation Separation of Scheelite and Quartz
Source: Molecules. 2025 Sep 3;30(17):3607. doi: 10.3390/molecules30173607 (PMC12430788; doi:10.3390/molecules30173607)
Supplement: Supplementary file 1 [file molecules-30-03607-s001.zip]

Archive with 1 entries (1 files):
- molecules-3786206-supplementary.pdf
